# Supplementary material for: Comprehensive Analysis of Virulence Determinants and Genomic Islands of blaNDM-1-Producing Enterobacter hormaechei Clinical Isolates from Greece
Source: Antibiotics (Basel). 2023 Oct 18;12(10):1549. doi: 10.3390/antibiotics12101549 (PMC10604629; doi:10.3390/antibiotics12101549)
Supplement: Supplementary file 1 [file antibiotics-12-01549-s001.zip]

Archive with 1 entries (1 files):
- antibiotics-2654594-supplementary-revised-1.pdf
